# Supplementary material for: Investigation of Excited-State Intramolecular Proton Transfer and Structural Dynamics in Bis-Benzimidazole Derivative (BBM)
Source: Int J Mol Sci. 2023 May 29;24(11):9438. doi: 10.3390/ijms24119438 (PMC10253469; doi:10.3390/ijms24119438)
Supplement: Supplementary file 1 [file ijms-24-09438-s001.zip]

Archive with 1 entries (1 files):
- ijms-2388929-supplementary.pdf
